# Supplementary material for: Dehydrocrenatidine Inhibits Voltage-Gated Sodium Channels and Ameliorates Mechanic Allodia in a Rat Model of Neuropathic Pain
Source: Toxins (Basel). 2019 Apr 18;11(4):229. doi: 10.3390/toxins11040229 (PMC6521113; doi:10.3390/toxins11040229)
Supplement: Supplementary file 1 [file toxins-11-00229-s001.zip]

Archive with 1 entries (1 files):
- toxins-482581-SI.pdf
